# Supplementary material for: Accelerometer-Based Sedentary Time, Physical Activity, and Serum Metabolome in Young Men
Source: Metabolites. 2022 Jul 27;12(8):700. doi: 10.3390/metabo12080700 (PMC9414649; doi:10.3390/metabo12080700)
Supplement: Supplementary file 1 [file metabolites-12-00700-s001.zip]

Archive with 1 entries (1 files):
- metabolites-1774573-supplementary files_07_08_2022_JVa-edited.pdf
